# Supplementary material for: Youth Who Control HIV on Antiretroviral Therapy Display Unique Plasma Biomarkers and Cellular Transcriptome Profiles Including DNA Repair and RNA Processing
Source: Cells. 2025 Feb 15;14(4):285. doi: 10.3390/cells14040285 (PMC11853983; doi:10.3390/cells14040285)
Supplement: Supplementary file 1 [file cells-14-00285-s001.zip]

Archive with 1 entries (1 files):
- cells-3411068-supplementary.pdf
